# Supplementary material for: Enhanced Delivery of Thermoresponsive Polymer-Based Medicine into Tumors by Using Heat Produced from Gold Nanorods Irradiated with Near-Infrared Light
Source: Cancers (Basel). 2021 Oct 6;13(19):5005. doi: 10.3390/cancers13195005 (PMC8508138; doi:10.3390/cancers13195005)
Supplement: Supplementary file 1 [file cancers-13-05005-s001.zip]

Archive with 3 entries (3 files):
- 210930-revise2-210830_Supplementary materials.pdf
- Movie S1.mp4
- Movie S2.mp4
